# Supplementary material for: Nitrogen and Sulfur Co-Doped Graphene-Quantum-Dot-Based Fluorescent Sensor for Rapid Visual Detection of Water Content in Organic Solvents
Source: Molecules. 2024 Nov 1;29(21):5178. doi: 10.3390/molecules29215178 (PMC11547257; doi:10.3390/molecules29215178)
Supplement: Supplementary file 1 [file molecules-29-05178-s001.zip]

Archive with 1 entries (1 files):
- molecules-3265311-supplementary.pdf
